# Supplementary material for: Effects of Intermittent Fasting and Calorie Restriction on Exercise Performance: A Systematic Review and Meta-Analysis
Source: Nutrients. 2025 Jun 13;17(12):1992. doi: 10.3390/nu17121992 (PMC12195750; doi:10.3390/nu17121992)
Supplement: Supplementary file 1 [file nutrients-17-01992-s001.zip]

Archive with 1 entries (1 files):
- nutrients-3683287-supplementary.pdf
